# Supplementary material for: Different Natural Selection Pressures on the atpF Gene in Evergreen Sclerophyllous and Deciduous Oak Species: Evidence from Comparative Analysis of the Complete Chloroplast Genome of Quercus aquifolioides with Other Oak Species
Source: Int J Mol Sci. 2018 Mar 30;19(4):1042. doi: 10.3390/ijms19041042 (PMC5979438; doi:10.3390/ijms19041042)
Supplement: Supplementary file 1 [file ijms-19-01042-s001.zip]

Archive with 2 entries (2 files):
- Table S1_Q.aq_repeats.xlsx
- Table S2_Ka-Ks.xlsx
