# Supplementary material for: Different Natural Selection Pressures on the atpF Gene in Evergreen Sclerophyllous and Deciduous Oak Species: Evidence from Comparative Analysis of the Complete Chloroplast Genome of Quercus aquifolioides with Other Oak Species
Source: Int J Mol Sci. 2018 Mar 30;19(4):1042. doi: 10.3390/ijms19041042 (PMC5979438; doi:10.3390/ijms19041042)
Supplement: Supplementary file 1 [file ijms-19-01042-s001.zip › Table S1_Q.aq_repeats.xlsx]

## Sheet: Sheet4
Repeat no.	Repeat size(bp)	Repeat start 1	Repeat start 2	Type	Location of repeat 1	Location of repeat 2
1	30	9405	49729	P	trnS-GCU	trnS-GGA
2	30	112960	112991	F	rrn4.5S/rrn5S *	rrn5S/rrn4.5S *
3	30	112960	137188	P	rrn4.5S/rrn5S *	rrn5S/rrn4.5S *
4	30	112991	137219	P	rrn4.5S/rrn5S *	rrn5S/rrn4.5S *
5	30	137188	137219	F	rrn4.5S/rrn5S *	rrn5S/rrn4.5S *
6	30	42899	45123	F	psaB	psaA
7	30	47962	104033	F	ycf3(intron)	rps7/trnV-GAC*
8	30	47962	146146	P	ycf3(intron)	trnV-GAC/rps7*
9	30	72536	72536	P	trnP-UGG/rpl33*	trnP-UGG/rpl33*
10	30	104029	126379	F	rps7/trnV-GAC*	ndhA(intron)
11	30	115215	115215	P	trnN-GUU/ndhF*	trnN-GUU/ndhF*
12	30	115215	134964	F	trnN-GUU/ndhF*	ycf1
13	30	126379	146150	P	ndhA(intron)	trnV-GAC/rps7*
14	30	134964	134964	P	ycf1	ycf1
15	30	9402	39580	F	psbK/trnS-GCU*	psbC/trnS-UGA*
16	30	39583	49729	P	psbC/trnS-UGA*	trnS-GGA
17	32	61678	61731	P	rbcL/accD*	rbcL/accD*
18	32	94618	94639	F	ycf2	ycf2
19	32	94618	155538	P	ycf2	ycf2
20	32	94639	155559	P	ycf2	ycf2
21	32	155538	155559	F	ycf2	ycf2
22	34	5385	5457	P	matK/trnQ-UUG*	matK/trnQ-UUG*
23	34	133796	133796	P	ycf1	ycf2
24	35	63472	63497	F	accD	accD
25	37	6794	6794	P	matK/trnQ-UUG*	matK/trnQ-UUG*
26	38	14690	14690	P	atpF/atpH*	atpF/atpH*
27	39	47950	104021	F	ycf3(intron)	rps7/trnV-GAC*
28	39	47950	146149	P	ycf3(intron)	trnV-GAC/rps7*
29	39	36036	36036	P	trnT-GGU/psbD*	trnT-GGU/psbD*
30	40	90399	90419	F	rpl2(intron)	rpl2(intron)
31	40	90399	159750	P	rpl2(intron)	rpl2(intron)
32	40	90419	159770	P	rpl2(intron)	rpl2(intron)
33	40	159750	159770	F	rpl2(intron)	rpl2(intron)
34	40	118657	118657	P	ndhF/trnL-UAG*	ndhF/trnL-UAG*
35	40	104019	126369	F	rps7/trnV-GAC*	ndhA(intron)
36	40	126369	146150	P	ndhA(intron)	trnV-GAC/rps7*
37	44	79651	79651	P	psbT/psbN*	psbT/psbN*
38	64	123106	123106	P	ndhD/psaC*	ndhD/psaC*
Type are F (Forward), P (palindromic), C (complement), and R (reverse) repeats.
* intergenic space.
