# Supplementary material for: Different Natural Selection Pressures on the atpF Gene in Evergreen Sclerophyllous and Deciduous Oak Species: Evidence from Comparative Analysis of the Complete Chloroplast Genome of Quercus aquifolioides with Other Oak Species
Source: Int J Mol Sci. 2018 Mar 30;19(4):1042. doi: 10.3390/ijms19041042 (PMC5979438; doi:10.3390/ijms19041042)
Supplement: Supplementary file 1 [file ijms-19-01042-s001.zip › Table S2_Ka-Ks.xlsx]

## Sheet: Sheet1
		Ka/Ks
		Q.aquifolioides-Q.rubra	Q.aquifolioides-spinosa	Q.aquifolioides-aliena
IR	rpl2	0.623529	0	0
	rpl23	0	0	0
	ycf2	0.692308	1.14286	0
	ndhB	0	0	0.166667
	rps7	0	0	0
SSC	ndhF	0.729167	0.6	0.541667
	ccsA	0.911111	0.6	0.455556
	ndhD	0.315152	0.321168	0.267176
	psaC	0	0	0
	ndhE	0	0.316176	0
	ndhG	0	0.657895	0
	ndhI	0	0.305882	0.302326
	ndhA	0	0.781513	0
	ndhH	0.43956	0.414861	0
	rps15	0	0.617834	0
	ycf1	0.337607	0.451456	0.456647
LSC	rps12	0	0	0
	psbA	0	0	0
	matK	1.36842	0.535088	0.411765
	psbK	0	0	0
	psbI	0	0	0
	atpA	0	0.158879	0.160377
	atpF	1.23377	0	1.23377
	atpH	0	0	0
	atpI	0	0	0
	rps2	0	0	0
	rpoC2	0.788462	0.736111	0.961538
	rpoC1	0.387387	0.25	0.306452
	rpoB	0.15	0.15	0.20625
	petN	0	0	0
	psbM	0	0	0
	psbD	0	0	0
	psbC	0.0803571	0	0
	rps14	0	0	0
	psaB	0.40678	0.461538	0.461538
	psaA	0	0.0451128	0
	ycf3	0	0	0
	rps4	0	0.623188	0
	ndhJ	0	0	0
	ndhK	0	0	0
	ndhC	0	0	0
	atpE	0.320388	0.320388	0.320388
	atpB	0.111111	0	0.166667
	rbcL	0.333333	0	0.325581
	accD	0.551724	0.54023	0.396552
	ycf4	0.152866	0.307692	0.307692
	cemA	0.287879	0	0
	petA	0.627907	0.325581	0.627907
	psbJ	0	0	0
	psbL	0	0	0
	psbF	0	0	0
	psbE	0	0	0
	petL	0	0	0
	petG	0	0.371951	0
	psaJ	0	0.172355	0
	rpl33	0	0	0
	rps18	0.305085	0	0
	rpl20	0.336283	1.01786	0.336283
	clpP	0	0	0
	psbT	0	0	0
	psbN	0	0	0
	psbH	0	0	0
	petB	0.33871	0.168	0
	petD	0.156977	0.313953	0.313953
	rpoA	0.0955882	0.0955882	0.144444
	rps11	0	0.179348	0
	rpl36	0	0	0
	rps8	0	0	0
	rpl14	0	0	0
	rpl16	0	0	0
	rps3	0.152672	0	0.307692
	rpl22	0	0.909836	0.904891
	rps19	0	0	0
